# Supplementary material for: Novel Fluorescence-Based Methods to Determine Infarct and Scar Size in Murine Models of Reperfused Myocardial Infarction
Source: Cells. 2024 Sep 30;13(19):1633. doi: 10.3390/cells13191633 (PMC11475149; doi:10.3390/cells13191633)
Supplement: Supplementary file 1 [file cells-13-01633-s001.zip]

Archive with 1 entries (1 files):
- cells-3192317-SI.pdf
